# Supplementary material for: CYP27A1 deficiency promoted osteoclast differentiation
Source: PeerJ. 2023 Mar 3;11:e15041. doi: 10.7717/peerj.15041 (PMC9987298; doi:10.7717/peerj.15041)
Supplement: Supplemental Information 3 [file peerj-11-15041-s003.zip]

Archive with 33 entries (24 files):
- Enrichment related gens-raw data1/
- Enrichment related gens-raw data1/GAPDH/
- Enrichment related gens-raw data1/GAPDH/GAPDH-1/
- Enrichment related gens-raw data1/GAPDH/GAPDH-1/GAPDH-1-1.tif
- Enrichment related gens-raw data1/GAPDH/GAPDH-1/GAPDH-1-2.jpg
- Enrichment related gens-raw data1/GAPDH/GAPDH-1/GAPDH-1-3.jpg
- Enrichment related gens-raw data1/GAPDH/GAPDH-1/GAPDH-1-4.tif
- Enrichment related gens-raw data1/GAPDH/GAPDH-2/
- Enrichment related gens-raw data1/GAPDH/GAPDH-2/GAPDH-2-1.tif
- Enrichment related gens-raw data1/GAPDH/GAPDH-2/GAPDH-2-2.jpg
- Enrichment related gens-raw data1/GAPDH/GAPDH-2/GAPDH-2-3.jpg
- Enrichment related gens-raw data1/GAPDH/GAPDH-2/GAPDH-2-4.tif
- Enrichment related gens-raw data1/GAPDH/GAPDH-3/
- Enrichment related gens-raw data1/GAPDH/GAPDH-3/GAPDH-3-1.tif
- Enrichment related gens-raw data1/GAPDH/GAPDH-3/GAPDH-3-2.jpg
- Enrichment related gens-raw data1/GAPDH/GAPDH-3/GAPDH-3-3.jpg
- Enrichment related gens-raw data1/GAPDH/GAPDH-3/GAPDH-3-4.tif
- Enrichment related gens-raw data1/IL7/
- Enrichment related gens-raw data1/IL7/IL7-1/
- Enrichment related gens-raw data1/IL7/IL7-1/IL7-1-1.tif
- Enrichment related gens-raw data1/IL7/IL7-1/IL7-1-2.jpg
- Enrichment related gens-raw data1/IL7/IL7-1/IL7-1-3.jpg
- Enrichment related gens-raw data1/IL7/IL7-1/IL7-1-4.tif
- Enrichment related gens-raw data1/IL7/IL7-2/
- Enrichment related gens-raw data1/IL7/IL7-2/IL7-2-1.tif
- Enrichment related gens-raw data1/IL7/IL7-2/IL7-2-2.jpg
- Enrichment related gens-raw data1/IL7/IL7-2/IL7-2-3.jpg
- Enrichment related gens-raw data1/IL7/IL7-2/IL7-2-4.tif
- Enrichment related gens-raw data1/IL7/IL7-3/
- Enrichment related gens-raw data1/IL7/IL7-3/IL7-3-1.tif
- Enrichment related gens-raw data1/IL7/IL7-3/IL7-3-2.jpg
- Enrichment related gens-raw data1/IL7/IL7-3/IL7-3-3.jpg
- Enrichment related gens-raw data1/IL7/IL7-3/IL7-3-4.tif
