# Supplementary material for: CYP27A1 deficiency promoted osteoclast differentiation
Source: PeerJ. 2023 Mar 3;11:e15041. doi: 10.7717/peerj.15041 (PMC9987298; doi:10.7717/peerj.15041)
Supplement: Supplemental Information 4 [file peerj-11-15041-s004.zip]

Archive with 33 entries (24 files):
- Enrichment-related genes-raw data2/
- Enrichment-related genes-raw data2/AKT/
- Enrichment-related genes-raw data2/AKT/AKT-1/
- Enrichment-related genes-raw data2/AKT/AKT-1/AKT-1-1.tif
- Enrichment-related genes-raw data2/AKT/AKT-1/AKT-1-2.jpg
- Enrichment-related genes-raw data2/AKT/AKT-1/AKT-1-3.jpg
- Enrichment-related genes-raw data2/AKT/AKT-1/AKT-1-4.tif
- Enrichment-related genes-raw data2/AKT/AKT-2/
- Enrichment-related genes-raw data2/AKT/AKT-2/AKT-2-1.tif
- Enrichment-related genes-raw data2/AKT/AKT-2/AKT-2-2.jpg
- Enrichment-related genes-raw data2/AKT/AKT-2/AKT-2-3.jpg
- Enrichment-related genes-raw data2/AKT/AKT-2/AKT-2-4.tif
- Enrichment-related genes-raw data2/AKT/AKT-3/
- Enrichment-related genes-raw data2/AKT/AKT-3/AKT-3-1.tif
- Enrichment-related genes-raw data2/AKT/AKT-3/AKT-3-2.jpg
- Enrichment-related genes-raw data2/AKT/AKT-3/AKT-3-3.jpg
- Enrichment-related genes-raw data2/AKT/AKT-3/AKT-3-4.tif
- Enrichment-related genes-raw data2/PPAR-γ/
- Enrichment-related genes-raw data2/PPAR-γ/PPAR-γ-1/
- Enrichment-related genes-raw data2/PPAR-γ/PPAR-γ-1/PPAR-γ-1-1.tif
- Enrichment-related genes-raw data2/PPAR-γ/PPAR-γ-1/PPAR-γ-1-2.jpg
- Enrichment-related genes-raw data2/PPAR-γ/PPAR-γ-1/PPAR-γ-1-3.jpg
- Enrichment-related genes-raw data2/PPAR-γ/PPAR-γ-1/PPAR-γ-1-4.tif
- Enrichment-related genes-raw data2/PPAR-γ/PPAR-γ-2/
- Enrichment-related genes-raw data2/PPAR-γ/PPAR-γ-2/PPAR-γ-2-1.tif
- Enrichment-related genes-raw data2/PPAR-γ/PPAR-γ-2/PPAR-γ-2-2.jpg
- Enrichment-related genes-raw data2/PPAR-γ/PPAR-γ-2/PPAR-γ-2-3.jpg
- Enrichment-related genes-raw data2/PPAR-γ/PPAR-γ-2/PPAR-γ-2-4.tif
- Enrichment-related genes-raw data2/PPAR-γ/PPAR-γ-3/
- Enrichment-related genes-raw data2/PPAR-γ/PPAR-γ-3/PPAR-γ-3-1.tif
- Enrichment-related genes-raw data2/PPAR-γ/PPAR-γ-3/PPAR-γ-3-2.jpg
- Enrichment-related genes-raw data2/PPAR-γ/PPAR-γ-3/PPAR-γ-3-3.jpg
- Enrichment-related genes-raw data2/PPAR-γ/PPAR-γ-3/PPAR-γ-3-4.tif
