# Supplementary material for: CYP27A1 deficiency promoted osteoclast differentiation
Source: PeerJ. 2023 Mar 3;11:e15041. doi: 10.7717/peerj.15041 (PMC9987298; doi:10.7717/peerj.15041)
Supplement: Supplemental Information 5 [file peerj-11-15041-s005.zip]

Archive with 32 entries (24 files):
- Osteoclast-related-genes-raw data1/ACTIN/
- Osteoclast-related-genes-raw data1/ACTIN/ACTIN-1/
- Osteoclast-related-genes-raw data1/ACTIN/ACTIN-1/ACTIN-1-1.tif
- Osteoclast-related-genes-raw data1/ACTIN/ACTIN-1/ACTIN-1-2.jpg
- Osteoclast-related-genes-raw data1/ACTIN/ACTIN-1/ACTIN-1-3.jpg
- Osteoclast-related-genes-raw data1/ACTIN/ACTIN-1/ACTIN-1-4.tif
- Osteoclast-related-genes-raw data1/ACTIN/ACTIN-2/
- Osteoclast-related-genes-raw data1/ACTIN/ACTIN-2/ACTIN-2-1.tif
- Osteoclast-related-genes-raw data1/ACTIN/ACTIN-2/ACTIN-2-2.jpg
- Osteoclast-related-genes-raw data1/ACTIN/ACTIN-2/ACTIN-2-3.jpg
- Osteoclast-related-genes-raw data1/ACTIN/ACTIN-2/ACTIN-2-4.tif
- Osteoclast-related-genes-raw data1/ACTIN/ACTIN-3/
- Osteoclast-related-genes-raw data1/ACTIN/ACTIN-3/ACTIN-3-1.tif
- Osteoclast-related-genes-raw data1/ACTIN/ACTIN-3/ACTIN-3-2.jpg
- Osteoclast-related-genes-raw data1/ACTIN/ACTIN-3/ACTIN-3-3.jpg
- Osteoclast-related-genes-raw data1/ACTIN/ACTIN-3/ACTIN-3-4.tif
- Osteoclast-related-genes-raw data1/CTSK/
- Osteoclast-related-genes-raw data1/CTSK/CTSK-1/
- Osteoclast-related-genes-raw data1/CTSK/CTSK-1/CTSK-1-1.tif
- Osteoclast-related-genes-raw data1/CTSK/CTSK-1/CTSK-1-2.jpg
- Osteoclast-related-genes-raw data1/CTSK/CTSK-1/CTSK-1-3.jpg
- Osteoclast-related-genes-raw data1/CTSK/CTSK-1/CTSK-1-4.tif
- Osteoclast-related-genes-raw data1/CTSK/CTSK-2/
- Osteoclast-related-genes-raw data1/CTSK/CTSK-2/CTSK-2-1.tif
- Osteoclast-related-genes-raw data1/CTSK/CTSK-2/CTSK-2-2.jpg
- Osteoclast-related-genes-raw data1/CTSK/CTSK-2/CTSK-2-3.jpg
- Osteoclast-related-genes-raw data1/CTSK/CTSK-2/CTSK-2-4.tif
- Osteoclast-related-genes-raw data1/CTSK/CTSK-3/
- Osteoclast-related-genes-raw data1/CTSK/CTSK-3/CTSK-3-1.tif
- Osteoclast-related-genes-raw data1/CTSK/CTSK-3/CTSK-3-2.jpg
- Osteoclast-related-genes-raw data1/CTSK/CTSK-3/CTSK-3-3.jpg
- Osteoclast-related-genes-raw data1/CTSK/CTSK-3/CTSK-3-4.tif
