# Supplementary material for: CYP27A1 deficiency promoted osteoclast differentiation
Source: PeerJ. 2023 Mar 3;11:e15041. doi: 10.7717/peerj.15041 (PMC9987298; doi:10.7717/peerj.15041)
Supplement: Supplemental Information 6 [file peerj-11-15041-s006.zip]

Archive with 33 entries (24 files):
- Osteoclast-related-genes-raw data2/
- Osteoclast-related-genes-raw data2/MMP9/
- Osteoclast-related-genes-raw data2/MMP9/MMP9-1/
- Osteoclast-related-genes-raw data2/MMP9/MMP9-1/MMP9-1-1.tif
- Osteoclast-related-genes-raw data2/MMP9/MMP9-1/MMP9-1-2.jpg
- Osteoclast-related-genes-raw data2/MMP9/MMP9-1/MMP9-1-3.jpg
- Osteoclast-related-genes-raw data2/MMP9/MMP9-1/MMP9-1-4.tif
- Osteoclast-related-genes-raw data2/MMP9/MMP9-2/
- Osteoclast-related-genes-raw data2/MMP9/MMP9-2/MMP9-2-1.tif
- Osteoclast-related-genes-raw data2/MMP9/MMP9-2/MMP9-2-2.jpg
- Osteoclast-related-genes-raw data2/MMP9/MMP9-2/MMP9-2-3.jpg
- Osteoclast-related-genes-raw data2/MMP9/MMP9-2/MMP9-2-4.tif
- Osteoclast-related-genes-raw data2/MMP9/MMP9-3/
- Osteoclast-related-genes-raw data2/MMP9/MMP9-3/MMP9-3-1.tif
- Osteoclast-related-genes-raw data2/MMP9/MMP9-3/MMP9-3-2.jpg
- Osteoclast-related-genes-raw data2/MMP9/MMP9-3/MMP9-3-3.jpg
- Osteoclast-related-genes-raw data2/MMP9/MMP9-3/MMP9-3-4.tif
- Osteoclast-related-genes-raw data2/NFATC1/
- Osteoclast-related-genes-raw data2/NFATC1/NFATC1-1/
- Osteoclast-related-genes-raw data2/NFATC1/NFATC1-1/NFATC1-1-1.tif
- Osteoclast-related-genes-raw data2/NFATC1/NFATC1-1/NFATC1-1-2.jpg
- Osteoclast-related-genes-raw data2/NFATC1/NFATC1-1/NFATC1-1-3.jpg
- Osteoclast-related-genes-raw data2/NFATC1/NFATC1-1/NFATC1-1-4.tif
- Osteoclast-related-genes-raw data2/NFATC1/NFATC1-2/
- Osteoclast-related-genes-raw data2/NFATC1/NFATC1-2/NFATC1-2-1.tif
- Osteoclast-related-genes-raw data2/NFATC1/NFATC1-2/NFATC1-2-2.jpg
- Osteoclast-related-genes-raw data2/NFATC1/NFATC1-2/NFATC1-2-3.jpg
- Osteoclast-related-genes-raw data2/NFATC1/NFATC1-2/NFATC1-2-4.tif
- Osteoclast-related-genes-raw data2/NFATC1/NFATC1-3/
- Osteoclast-related-genes-raw data2/NFATC1/NFATC1-3/NFATC1-3-1.tif
- Osteoclast-related-genes-raw data2/NFATC1/NFATC1-3/NFATC1-3-2.jpg
- Osteoclast-related-genes-raw data2/NFATC1/NFATC1-3/NFATC1-3-3.jpg
- Osteoclast-related-genes-raw data2/NFATC1/NFATC1-3/NFATC1-3-4.tif
