# Supplementary material for: CYP27A1 deficiency promoted osteoclast differentiation
Source: PeerJ. 2023 Mar 3;11:e15041. doi: 10.7717/peerj.15041 (PMC9987298; doi:10.7717/peerj.15041)
Supplement: Supplemental Information 7 [file peerj-11-15041-s007.zip]

Archive with 32 entries (24 files):
- Osteoclast-related-genes-raw data3/C-FOS/
- Osteoclast-related-genes-raw data3/C-FOS/C-FOS-1/
- Osteoclast-related-genes-raw data3/C-FOS/C-FOS-1/C-FOS-1-1.tif
- Osteoclast-related-genes-raw data3/C-FOS/C-FOS-1/C-FOS-1-2.jpg
- Osteoclast-related-genes-raw data3/C-FOS/C-FOS-1/C-FOS-1-3.jpg
- Osteoclast-related-genes-raw data3/C-FOS/C-FOS-1/C-FOS-1-4.tif
- Osteoclast-related-genes-raw data3/C-FOS/C-FOS-2/
- Osteoclast-related-genes-raw data3/C-FOS/C-FOS-2/C-FOS-2-1.tif
- Osteoclast-related-genes-raw data3/C-FOS/C-FOS-2/C-FOS-2-2.jpg
- Osteoclast-related-genes-raw data3/C-FOS/C-FOS-2/C-FOS-2-3.jpg
- Osteoclast-related-genes-raw data3/C-FOS/C-FOS-2/C-FOS-2-3.tif
- Osteoclast-related-genes-raw data3/C-FOS/C-FOS-3/
- Osteoclast-related-genes-raw data3/C-FOS/C-FOS-3/C-FOS-3-1.tif
- Osteoclast-related-genes-raw data3/C-FOS/C-FOS-3/C-FOS-3-2.jpg
- Osteoclast-related-genes-raw data3/C-FOS/C-FOS-3/C-FOS-3-3.jpg
- Osteoclast-related-genes-raw data3/C-FOS/C-FOS-3/C-FOS-3-4.tif
- Osteoclast-related-genes-raw data3/TRAP/
- Osteoclast-related-genes-raw data3/TRAP/TRAP-1/
- Osteoclast-related-genes-raw data3/TRAP/TRAP-1/TRAP-1-1.tif
- Osteoclast-related-genes-raw data3/TRAP/TRAP-1/TRAP-1-2.jpg
- Osteoclast-related-genes-raw data3/TRAP/TRAP-1/TRAP-1-3.tif
- Osteoclast-related-genes-raw data3/TRAP/TRAP-1/TRAP-1-4.jpg
- Osteoclast-related-genes-raw data3/TRAP/TRAP-2/
- Osteoclast-related-genes-raw data3/TRAP/TRAP-2/TRAP-2-1.tif
- Osteoclast-related-genes-raw data3/TRAP/TRAP-2/TRAP-2-2.jpg
- Osteoclast-related-genes-raw data3/TRAP/TRAP-2/TRAP-2-3.jpg
- Osteoclast-related-genes-raw data3/TRAP/TRAP-2/TRAP-2-4.tif
- Osteoclast-related-genes-raw data3/TRAP/TRAP-3/
- Osteoclast-related-genes-raw data3/TRAP/TRAP-3/TRAP-3-1.tif
- Osteoclast-related-genes-raw data3/TRAP/TRAP-3/TRAP-3-2.jpg
- Osteoclast-related-genes-raw data3/TRAP/TRAP-3/TRAP-3-3.jpg
- Osteoclast-related-genes-raw data3/TRAP/TRAP-3/TRAP-3-4.tif
