# Supplementary material for: CYP27A1 deficiency promoted osteoclast differentiation
Source: PeerJ. 2023 Mar 3;11:e15041. doi: 10.7717/peerj.15041 (PMC9987298; doi:10.7717/peerj.15041)
Supplement: Supplemental Information 8 [file peerj-11-15041-s008.zip]

Archive with 33 entries (24 files):
- Transcriptome-related genes-raw data1/
- Transcriptome-related genes-raw data1/ACTIN/
- Transcriptome-related genes-raw data1/ACTIN/ACTIN-1/
- Transcriptome-related genes-raw data1/ACTIN/ACTIN-1/ACTIN-1-1.tif
- Transcriptome-related genes-raw data1/ACTIN/ACTIN-1/ACTIN-1-2.jpg
- Transcriptome-related genes-raw data1/ACTIN/ACTIN-1/ACTIN-1-3.jpg
- Transcriptome-related genes-raw data1/ACTIN/ACTIN-1/ACTIN-1-4.tif
- Transcriptome-related genes-raw data1/ACTIN/ACTIN-2/
- Transcriptome-related genes-raw data1/ACTIN/ACTIN-2/ACTIN-2-1.tif
- Transcriptome-related genes-raw data1/ACTIN/ACTIN-2/ACTIN-2-2.jpg
- Transcriptome-related genes-raw data1/ACTIN/ACTIN-2/ACTIN-2-3.jpg
- Transcriptome-related genes-raw data1/ACTIN/ACTIN-2/ACTIN-2-4.tif
- Transcriptome-related genes-raw data1/ACTIN/ACTIN-3/
- Transcriptome-related genes-raw data1/ACTIN/ACTIN-3/ACTIN-3-1.tif
- Transcriptome-related genes-raw data1/ACTIN/ACTIN-3/ACTIN-3-2.jpg
- Transcriptome-related genes-raw data1/ACTIN/ACTIN-3/ACTIN-3-3.jpg
- Transcriptome-related genes-raw data1/ACTIN/ACTIN-3/ACTIN-3-4.tif
- Transcriptome-related genes-raw data1/GAPDH/
- Transcriptome-related genes-raw data1/GAPDH/GAPDH-1/
- Transcriptome-related genes-raw data1/GAPDH/GAPDH-1/GAPDH-1-1.tif
- Transcriptome-related genes-raw data1/GAPDH/GAPDH-1/GAPDH-1-2.jpg
- Transcriptome-related genes-raw data1/GAPDH/GAPDH-1/GAPDH-1-3.jpg
- Transcriptome-related genes-raw data1/GAPDH/GAPDH-1/GAPDH-1-4.tif
- Transcriptome-related genes-raw data1/GAPDH/GAPDH-2/
- Transcriptome-related genes-raw data1/GAPDH/GAPDH-2/GAPDH-2-1.tif
- Transcriptome-related genes-raw data1/GAPDH/GAPDH-2/GAPDH-2-2.jpg
- Transcriptome-related genes-raw data1/GAPDH/GAPDH-2/GAPDH-2-3.jpg
- Transcriptome-related genes-raw data1/GAPDH/GAPDH-2/GAPDH-2-4.tif
- Transcriptome-related genes-raw data1/GAPDH/GAPDH-3/
- Transcriptome-related genes-raw data1/GAPDH/GAPDH-3/GAPDH-3-1.tif
- Transcriptome-related genes-raw data1/GAPDH/GAPDH-3/GAPDH-3-2.jpg
- Transcriptome-related genes-raw data1/GAPDH/GAPDH-3/GAPDH-3-3.jpg
- Transcriptome-related genes-raw data1/GAPDH/GAPDH-3/GAPDH-3-4.tif
