# Supplementary material for: CYP27A1 deficiency promoted osteoclast differentiation
Source: PeerJ. 2023 Mar 3;11:e15041. doi: 10.7717/peerj.15041 (PMC9987298; doi:10.7717/peerj.15041)
Supplement: Supplemental Information 9 [file peerj-11-15041-s009.zip]

Archive with 33 entries (24 files):
- Transcriptome-related genes-raw data2/
- Transcriptome-related genes-raw data2/BGN/
- Transcriptome-related genes-raw data2/BGN/BGN-1/
- Transcriptome-related genes-raw data2/BGN/BGN-1/BGN-1-1.tif
- Transcriptome-related genes-raw data2/BGN/BGN-1/BGN-1-2.jpg
- Transcriptome-related genes-raw data2/BGN/BGN-1/BGN-1-3.jpg
- Transcriptome-related genes-raw data2/BGN/BGN-1/BGN-1-4.tif
- Transcriptome-related genes-raw data2/BGN/BGN-2/
- Transcriptome-related genes-raw data2/BGN/BGN-2/BGN-2-1.tif
- Transcriptome-related genes-raw data2/BGN/BGN-2/BGN-2-2.jpg
- Transcriptome-related genes-raw data2/BGN/BGN-2/BGN-2-3.jpg
- Transcriptome-related genes-raw data2/BGN/BGN-2/BGN-2-4.tif
- Transcriptome-related genes-raw data2/BGN/BGN-3/
- Transcriptome-related genes-raw data2/BGN/BGN-3/BGN-3-1.tif
- Transcriptome-related genes-raw data2/BGN/BGN-3/BGN-3-2.jpg
- Transcriptome-related genes-raw data2/BGN/BGN-3/BGN-3-3.jpg
- Transcriptome-related genes-raw data2/BGN/BGN-3/BGN-3-4.tif
- Transcriptome-related genes-raw data2/SPARC/
- Transcriptome-related genes-raw data2/SPARC/SPARC-1/
- Transcriptome-related genes-raw data2/SPARC/SPARC-1/SPARC-1-1.tif
- Transcriptome-related genes-raw data2/SPARC/SPARC-1/SPARC-1-2.jpg
- Transcriptome-related genes-raw data2/SPARC/SPARC-1/SPARC-1-3.jpg
- Transcriptome-related genes-raw data2/SPARC/SPARC-1/SPARC-1-4.tif
- Transcriptome-related genes-raw data2/SPARC/SPARC-2/
- Transcriptome-related genes-raw data2/SPARC/SPARC-2/SPARC-2-1.tif
- Transcriptome-related genes-raw data2/SPARC/SPARC-2/SPARC-2-2.jpg
- Transcriptome-related genes-raw data2/SPARC/SPARC-2/SPARC-2-3.jpg
- Transcriptome-related genes-raw data2/SPARC/SPARC-2/SPARC-2-4.tif
- Transcriptome-related genes-raw data2/SPARC/SPARC-3/
- Transcriptome-related genes-raw data2/SPARC/SPARC-3/SPARC-3-1.tif
- Transcriptome-related genes-raw data2/SPARC/SPARC-3/SPARC-3-2.jpg
- Transcriptome-related genes-raw data2/SPARC/SPARC-3/SPARC-3-3.jpg
- Transcriptome-related genes-raw data2/SPARC/SPARC-3/SPARC-3-4.tif
