# Supplementary material for: CYP27A1 deficiency promoted osteoclast differentiation
Source: PeerJ. 2023 Mar 3;11:e15041. doi: 10.7717/peerj.15041 (PMC9987298; doi:10.7717/peerj.15041)
Supplement: Supplemental Information 10 [file peerj-11-15041-s010.zip]

Archive with 33 entries (24 files):
- Transcriptome-related genes-raw data3/
- Transcriptome-related genes-raw data3/COL1A2/
- Transcriptome-related genes-raw data3/COL1A2/COL1A2-1/
- Transcriptome-related genes-raw data3/COL1A2/COL1A2-1/COL1A2-1-1.tif
- Transcriptome-related genes-raw data3/COL1A2/COL1A2-1/COL1A2-1-2.jpg
- Transcriptome-related genes-raw data3/COL1A2/COL1A2-1/COL1A2-1-3.jpg
- Transcriptome-related genes-raw data3/COL1A2/COL1A2-1/COL1A2-1-4.tif
- Transcriptome-related genes-raw data3/COL1A2/COL1A2-2/
- Transcriptome-related genes-raw data3/COL1A2/COL1A2-2/COL1A2-2-1.tif
- Transcriptome-related genes-raw data3/COL1A2/COL1A2-2/COL1A2-2-2.jpg
- Transcriptome-related genes-raw data3/COL1A2/COL1A2-2/COL1A2-2-3.jpg
- Transcriptome-related genes-raw data3/COL1A2/COL1A2-2/COL1A2-2-4.tif
- Transcriptome-related genes-raw data3/COL1A2/COL1A2-3/
- Transcriptome-related genes-raw data3/COL1A2/COL1A2-3/COL1A2-3-1.tif
- Transcriptome-related genes-raw data3/COL1A2/COL1A2-3/COL1A2-3-2.jpg
- Transcriptome-related genes-raw data3/COL1A2/COL1A2-3/COL1A2-3-3.jpg
- Transcriptome-related genes-raw data3/COL1A2/COL1A2-3/COL1A2-3-4.tif
- Transcriptome-related genes-raw data3/CYP27A1/
- Transcriptome-related genes-raw data3/CYP27A1/CYP27A1-1/
- Transcriptome-related genes-raw data3/CYP27A1/CYP27A1-1/CYP27A1-1-1.tif
- Transcriptome-related genes-raw data3/CYP27A1/CYP27A1-1/CYP27A1-1-2.jpg
- Transcriptome-related genes-raw data3/CYP27A1/CYP27A1-1/CYP27A1-1-3.jpg
- Transcriptome-related genes-raw data3/CYP27A1/CYP27A1-1/CYP27A1-1-4.tif
- Transcriptome-related genes-raw data3/CYP27A1/CYP27A1-2/
- Transcriptome-related genes-raw data3/CYP27A1/CYP27A1-2/CYP27A1-2-1.tif
- Transcriptome-related genes-raw data3/CYP27A1/CYP27A1-2/CYP27A1-2-2.jpg
- Transcriptome-related genes-raw data3/CYP27A1/CYP27A1-2/CYP27A1-2-3.jpg
- Transcriptome-related genes-raw data3/CYP27A1/CYP27A1-2/CYP27A1-2-4.tif
- Transcriptome-related genes-raw data3/CYP27A1/CYP27A1-3/
- Transcriptome-related genes-raw data3/CYP27A1/CYP27A1-3/CYP27A1-3-1.tif
- Transcriptome-related genes-raw data3/CYP27A1/CYP27A1-3/CYP27A1-3-2.jpg
- Transcriptome-related genes-raw data3/CYP27A1/CYP27A1-3/CYP27A1-3-3.jpg
- Transcriptome-related genes-raw data3/CYP27A1/CYP27A1-3/CYP27A1-3-4.tif
