# Supplementary material for: CYP27A1 deficiency promoted osteoclast differentiation
Source: PeerJ. 2023 Mar 3;11:e15041. doi: 10.7717/peerj.15041 (PMC9987298; doi:10.7717/peerj.15041)
Supplement: Supplemental Information 11 [file peerj-11-15041-s011.zip]

Archive with 33 entries (24 files):
- Transcriptome-related genes-raw data4/
- Transcriptome-related genes-raw data4/ELANE/
- Transcriptome-related genes-raw data4/ELANE/ELANE-1/
- Transcriptome-related genes-raw data4/ELANE/ELANE-1/ELANE-1-1.tif
- Transcriptome-related genes-raw data4/ELANE/ELANE-1/ELANE-1-2.jpg
- Transcriptome-related genes-raw data4/ELANE/ELANE-1/ELANE-1-3.jpg
- Transcriptome-related genes-raw data4/ELANE/ELANE-1/ELANE-1-4.tif
- Transcriptome-related genes-raw data4/ELANE/ELANE-2/
- Transcriptome-related genes-raw data4/ELANE/ELANE-2/ELANE-2-1.tif
- Transcriptome-related genes-raw data4/ELANE/ELANE-2/ELANE-2-2.jpg
- Transcriptome-related genes-raw data4/ELANE/ELANE-2/ELANE-2-3.jpg
- Transcriptome-related genes-raw data4/ELANE/ELANE-2/ELANE-2-4.tif
- Transcriptome-related genes-raw data4/ELANE/ELANE-3/
- Transcriptome-related genes-raw data4/ELANE/ELANE-3/ELANE-3-1.tif
- Transcriptome-related genes-raw data4/ELANE/ELANE-3/ELANE-3-2.jpg
- Transcriptome-related genes-raw data4/ELANE/ELANE-3/ELANE-3-3.jpg
- Transcriptome-related genes-raw data4/ELANE/ELANE-3/ELANE-3-4.tif
- Transcriptome-related genes-raw data4/S100A9/
- Transcriptome-related genes-raw data4/S100A9/S100A9-1/
- Transcriptome-related genes-raw data4/S100A9/S100A9-1/S100A9-1-1.tif
- Transcriptome-related genes-raw data4/S100A9/S100A9-1/S100A9-1-2.jpg
- Transcriptome-related genes-raw data4/S100A9/S100A9-1/S100A9-1-3.jpg
- Transcriptome-related genes-raw data4/S100A9/S100A9-1/S100A9-1-4.tif
- Transcriptome-related genes-raw data4/S100A9/S100A9-2/
- Transcriptome-related genes-raw data4/S100A9/S100A9-2/S100A9-2-1.tif
- Transcriptome-related genes-raw data4/S100A9/S100A9-2/S100A9-2-2.jpg
- Transcriptome-related genes-raw data4/S100A9/S100A9-2/S100A9-2-3.jpg
- Transcriptome-related genes-raw data4/S100A9/S100A9-2/S100A9-2-4.tif
- Transcriptome-related genes-raw data4/S100A9/S100A9-3/
- Transcriptome-related genes-raw data4/S100A9/S100A9-3/S100A9-3-1.tif
- Transcriptome-related genes-raw data4/S100A9/S100A9-3/S100A9-3-2.jpg
- Transcriptome-related genes-raw data4/S100A9/S100A9-3/S100A9-3-3.jpg
- Transcriptome-related genes-raw data4/S100A9/S100A9-3/S100A9-3-4.tif
