# Supplementary material for: CYP27A1 deficiency promoted osteoclast differentiation
Source: PeerJ. 2023 Mar 3;11:e15041. doi: 10.7717/peerj.15041 (PMC9987298; doi:10.7717/peerj.15041)
Supplement: Supplemental Information 12 [file peerj-11-15041-s012.zip]

Archive with 17 entries (12 files):
- Transcriptome-related genes-raw data5/
- Transcriptome-related genes-raw data5/LY6C2/
- Transcriptome-related genes-raw data5/LY6C2/LY6C2-1/
- Transcriptome-related genes-raw data5/LY6C2/LY6C2-1/LY6C2-1-1.tif
- Transcriptome-related genes-raw data5/LY6C2/LY6C2-1/LY6C2-1-2.jpg
- Transcriptome-related genes-raw data5/LY6C2/LY6C2-1/LY6C2-1-3.jpg
- Transcriptome-related genes-raw data5/LY6C2/LY6C2-1/LY6C2-1-4.tif
- Transcriptome-related genes-raw data5/LY6C2/LY6C2-2/
- Transcriptome-related genes-raw data5/LY6C2/LY6C2-2/LY6C2-2-1.tif
- Transcriptome-related genes-raw data5/LY6C2/LY6C2-2/LY6C2-2-2.jpg
- Transcriptome-related genes-raw data5/LY6C2/LY6C2-2/LY6C2-2-3.jpg
- Transcriptome-related genes-raw data5/LY6C2/LY6C2-2/LY6C2-2-4.tif
- Transcriptome-related genes-raw data5/LY6C2/LY6C2-3/
- Transcriptome-related genes-raw data5/LY6C2/LY6C2-3/LY6C2-3-1.tif
- Transcriptome-related genes-raw data5/LY6C2/LY6C2-3/LY6C2-3-2.jpg
- Transcriptome-related genes-raw data5/LY6C2/LY6C2-3/LY6C2-3-3.jpg
- Transcriptome-related genes-raw data5/LY6C2/LY6C2-3/LY6C2-3-4.tif
